# Supplementary material for: Pathogen Profile of Children Hospitalised with Severe Acute Respiratory Infections during COVID-19 Pandemic in the Free State Province, South Africa
Source: Int J Environ Res Public Health. 2022 Aug 21;19(16):10418. doi: 10.3390/ijerph191610418 (PMC9408356; doi:10.3390/ijerph191610418)
Supplement: Supplementary file 1 [file ijerph-19-10418-s001.zip]

Archive with 1 entries (1 files):
- ijerph-1777982-supplementary.pdf
